# Supplementary material for: Investigation of the Origin of High Photoluminescence Quantum Yield in Thienyl-S,S-dioxide AIEgens Oligomers by Temperature Dependent Optical Spectroscopy
Source: Molecules. 2023 Jul 1;28(13):5161. doi: 10.3390/molecules28135161 (PMC10343292; doi:10.3390/molecules28135161)
Supplement: Supplementary file 1 [file molecules-28-05161-s001.zip]

Archive with 1 entries (1 files):
- molecules-2473954-supplementary.pdf
